# Supplementary material for: The Histone Demethylase Jarid1b Ensures Faithful Mouse Development by Protecting Developmental Genes from Aberrant H3K4me3
Source: PLoS Genet. 2013 Apr 18;9(4):e1003461. doi: 10.1371/journal.pgen.1003461 (PMC3630093; doi:10.1371/journal.pgen.1003461)
Supplement: Table S1 — Primer sequences. (XLSX) [file pgen.1003461.s014.xlsx]

## Sheet: Sheet1
Expression primer pairs
Gene name	Forward primer sequence (5' to 3')	Reverse primer sequence (5' to 3')
Jarid1b	AAAGTACTCTGAAGATTCCCCACG	AGCAAAACCCATCTTGGTGGC
Otx2-1	AAGACCCGGTACCCAGACATC	TTGGCGGCACTTAGCTCTTC
Otx2	GGTATGGACTTGCTGCATCC	CTTCCAGAACGTCGAGCTGT
Neurod2	AGAAGCTGTCCAAGATCGAGAC	CCGTGAGGAAGTTACGAGAGTT
Hesx1	GAGAATTGAGTTGGTACCGAGG	GAGGACCTAGCTCAAAAGCTGA
Pax6-1	AATGAAAACGTATCCAACGGTTG	AGCCAGTCTCGTAATACCTGCC
Pax6-2	CATGGCAAACAACCTGCCTATG	GCACGAGTATGAGGAGGTCTGAC
Sema5b	CACGTGGACCACATTCATGA	ACAGCAGAAGCCGCAATGCT
Pax2	CATGGCTGTGTCAGCAAAATC	CAATCTTGTCCACCACTTTGG
Jarid1a	ATGCCAGTCCATATGGTTCC	TGGCAACATCTTTCTTTGACC
Jarid1c	ACGGGCAAAGAGACTACAGC	TCCGCAGAGTCTTATCTTTGG
Jarid1d	GAGTATGGAGATGCCCGAAG	CCTTGAAGGAGTCAGCCATC
Mael	TGGTGTTTGAAGCGTATGGA	TTCGCACCCAGGTCTTAGAG
Sftpa1	CTGGAGAACATGGAGACAAGG	AAGCTCCTCATCCAGGTAAGC
Sftpb	AAACCCCACACCTCTGAGAA	ACAGACTGACACAGGGCTGA
Sftpc	GGTCCTGATGGAGAGTCCAC	GATGAGAAGGCGTTTGAGGT
Sftpd	CCTGACAAACAGAGGTGCATT	AGAGAAAGGGCAGCATGTCA
ChIP primer pairs
Gene name	Forward primer sequence (5' to 3')	Reverse primer sequence (5' to 3')
Sema5b	AGCTTCCGGAGCTTTTTCCCT	AACGTGCCTCCAACTTACCA
Pax6	GGAGCCTTGACAACGACGAA	GCGGGACTCACCTTTAAGAGG
Intergenic	AAACCTCAAAGCCCAGGACACA	ACTTGGTCCCGAGTTGATGGAA
Otx2	CCACTCGAGTTAAGAATGGAGC	GAGCATTTACTGACCCAAGAGG
Hesx1	GAGAGCATTTTAGGACTGGACC	GTTGAGTTGCAGCATACCTGAG
Pax6	TTGGAAACAAACGCCCTAGCTC	GACACGGGAAAATACCCACCAA
Hoxb5	CGACCACGATCCACAAATCAAG	ATTTGGATAACGCCCCGAGAAG
Neurod2	CAAGATCTCCGAGAGAGCCCAG	CAAGACGCAGAAGCTGTCCAAG
Pax9	TTTTGGTACCAGGCAGGCAAAG	TTAAAACTCTCCGAAGCAGGCG
Mael	GTGGGGAGAGCACTGTGATT	GTTCGGGAATGTGAAACACC
Tlx2	AGGATCTGATCGATGCCGAAG	TCCAGTCATCCAACCTCTCAG
